# Supplementary material for: Concurrent Ovarian and Tubal Ectopic Pregnancy After IVF-ET: Case Report and Literature Review
Source: Front Physiol. 2022 Apr 4;13:850180. doi: 10.3389/fphys.2022.850180 (PMC9013932; doi:10.3389/fphys.2022.850180)
Supplement: Supplementary file 1 [file Table1.XLSX]

## Sheet: Table 1
Table 1 Cases reported of concurrent Ovarian pregnancy and tubal pregnancy
Author	age	GW	Manifestation	ultrasonographic characteristics	preoperative	history of OB or surgery	treatment	final Diagnose	ART reason	ART detail
					diagnosis
Trindade et al. (Trindade et al., 2019)	43	4 w	1.abdominal pain, vaginal bleeding; 2.eight days after first surgery: a new acute abdominal discomfort	1.empty uterus, fluid in Douglas;	N/A	EM, DOR, laparoscopy	laparoscopic excision of ectopic tissue from ovary and salpingectomy	Lt. OP, Rt. TP	EM，age，	Two; fresh donated embryos; D3
				2. an empty uterus again, right side adnexal mass,
				free fluid in Douglas.
Eom et al. (Eom et al., 2018)	33	3+6w	abdominal pain	empty uterus, fluid in Douglas	Ruptured EP, hemoperitoneum	No	laparoscopic right salpingectomy and left ovarian ectopic mass excision	Lt. OP, Rt. TP	N/A	Ovarian hyperstimulation and IUI
Sueldo et al. (C et al., 2014)	36	5+5w	abdominal pain	GS, with yolk sac in adnexa; fluid in the pelvis	Ruptured Rt. EP, hemoperitoneum	two IVF cycle	laparoscopic excision of ectopic tissue from ovary and a right salpingectomy	Rt. OP, Rt. TP	for PGS due to RSA	Two; fresh embryos; one early blastocyst and one morula
Our case	35	4w	vaginal bleeding	GS with a beating heart, surrounded with ovary-like tissue	Rt. OP	two IVF cycle	laparoscopic left salpingectomy and resection of ovarian lesion	Lt. OP, Lt. TP	obstructive tubal infertility	Two; fresh embryos; D3;
Abbreviation
GW: Gestational Week; GS: Gestational Sac; D3: Day 3, cleavage state; D5: Day 5, blastocyst; IUI: Intra Uterine Insemination; DOR: Diminished Ovarian Reserve; Lt.: Left; Rt.: Right; CS: Caesarean Delivery; TP: Tubal Pregnancy; PGS: Preimplantation Genetic Screening; EM: Endometriosis; RSA: Recurrent Spontaneous Abortion; N/A=Not Available.
